# Supplementary material for: Toward the eco-friendly cosmetic cleansing assisted by the micro-bubbly jet
Source: Sci Rep. 2024 Apr 8;14:8189. doi: 10.1038/s41598-024-58968-x (PMC11001607; doi:10.1038/s41598-024-58968-x)
Supplement: Supplementary file 1 — Supplementary Information. [file 41598_2024_58968_MOESM1_ESM.xlsx]

## Sheet: Raw data
		Toward the eco-friendly cosmetic cleansing assisted by the micro-bubbly jet
		[Raw data]
		Removal rate of foundation and lip-tint coated on the synthetic leather depending on the tested conditions
		Foundation								Lip-tint
				trial 1	trial2	trial3	trial4	trial5				trial 1	trial2	trial3	trial4	trial5
		bubble-free jet (16ф)	cold	24.27	27.51	28.18	24.27	35.39		bubble-free jet (16ф)	cold	21.92	19.47	4.76	11.53	-
			warm	40.05	18.49	15.04	12.51	10.25			warm	20.63	16.1	10.79	5.38	17.75
			warm + cleansing oil	84.61	64.91	80.43	68.66	64.25			warm + cleansing oil	58.2	55.04	31.06	55.69	48.49
		bubble-free jet (12ф)	cold	42.34	46.17	40.8	56.59	52.29		bubbly jet	cold	6.35	16.86	19.29	8.01	-
		bubbly jet	cold	53.51	51.25	58.65	51.74	63.7			warm	34.79	47.24	33.44	43.87	50.45
			warm	78.39	79.02	63.39	71.76	65.16			warm + cleansing oil	89.77	65.17	94.17	64.7	64.82
			warm + cleansing oil	84.04	57.25	82.77	65.62	78.26
